# Supplementary material for: Perceptions and Utilization of Registered Dietitian Nutritionists in Multiple Sclerosis Care: A Pilot Survey of Multidisciplinary Providers
Source: Nutrients. 2025 Jan 22;17(3):385. doi: 10.3390/nu17030385 (PMC11820319; doi:10.3390/nu17030385)
Supplement: Supplementary file 1 [file nutrients-17-00385-s001.zip]

Archive with 1 entries (1 files):
- nutrients-3398831-supplementary.pdf
